# Supplementary material for: Aztreonam/avibactam activity against Enterobacterales from European medical centres: summary of 5 years of surveillance prior to approval for clinical use (2019–2023)
Source: J Antimicrob Chemother. 2025 Jun 16;80(8):2070–9. doi: 10.1093/jac/dkaf161 (PMC12313453; doi:10.1093/jac/dkaf161)
Supplement: dkaf161_Supplementary_Data [file dkaf161_supplementary_data.xlsx]

## Sheet: Molecular_Results
Supplemental Table S1. Results of the molecular characterization of isolates with aztreonam-avibactam MIC >4 mg/L.
Collection Number	Organism	Year	Country	MLST	Intrinsic AmpC	Acquired β-lactamase	PBP3	OmpC	OmpF
1301084	E. coli	2023	Israel	361	EC	CMY-42, TEM-1	E149D,Q227H,T233A,V332I,P333_Y334insYRIN,E349K,I532L	D47N,V50E,M57V,A85T,P86S,E87_S88insD,S88N,E89K,N90E,I106V,G137D,Q173K,N181_H188del,I190M,K196G,V218I,W229D,D230A,N233T,T234A,G235A,L236Y,T239N,A358D,D365N	G48D,E51V,M60K,V115I,E224A,S225Q,S226P,K229N
1130864	E. coli	2019	Italy	405	EC-26(S102I,Q196H,N201T,C325R,T367A)	CTX-M-15, OXA-1/30	E149D,T233A,V332I,P333_Y334insYRIK,A413V	V24I,D47N,K48D,V50K,Q54K,A85E,E89D,N91S,I106V,G137D,N165D,Q173K,V177A,S178H,N181_H188del,I190M,N192T,K196D,K196_A197insD,A197V,L198F,R199E,D212N,V218I,V300L,G311_A314del,N317G,Q354R,A358D	G48D,E51V,M60K,T99K,Y112F,V115A,F118I,D186A,D186_T187insG,T187I,A188P,R189E,Y204F,N220D,L221A,E224A,S225E,S226F,L227R,K229Q,Y253_G254del,T256L,R257_N258insX
1155924	E. coli	2020	Italy	6870	EC-19(F366V)	CMY-145,OXA-1/30	E149D,T233A,V332I,P333_Y334insYRIK,A413V	V24I,D47N,K48D,V50K,Q54K,A85E,E89D,N91S,I106V,G137D,N165D,Q173K,V177A,S178H,N181_H188del,I190M,N192T,K196D,K196_A197insD,A197V,L198F,R199E,D212N,V218I,V300L,G311_A314del,N317G	G48D,E51V,M60K,T99K,Y112F,V115A,F118I,D186A,D186_T187insG,T187I,A188P,R189E,Y204F,N220D,L221A,E224A,S225E,S226F,L227R,K229Q,T263E,N264G,K265_S270del
1211023	E. coli	2021	Italy	405	EC-26(S102I,Q196H,N201T,C325R,T367A)	CTX-M-15, OXA-1/30	E149D,T233A,V332I,P333_Y334insYRIK,A413V	V24I,D47N,K48D,V50K,Q54K,A85E,E89D,N91S,I106V,G137D,N165D,Q173K,V177A,S178H,N181_H188del,I190M,N192T,K196D,K196_A197insD,A197V,L198F,R199E,D212N,V218I,V300L,G311_A314del,N317G,Q354R,A358D	G48D,E51V,M60K,T99K,Y112F,V115A,F118I,D186A,D186_T187insG,T187I,A188P,R189E,Y204F,N220D,L221A,E224A,S225E,S226F,L227R,K229Q,Y253_G254del,T256L,R257_N258insX
1183154	E. coli	2020	Poland	410	EC-11(I250V)	CMY-141, TEM-190	E149D,T233A,V332I,P333_Y334insYRIK,A413V	D47N,S49D,A85S,P86A,S88N,I106V,G137D,R145P,G146W,N147X	E224A,S225Q,S226P,K229N,Y316X
1108470	E. coli	2019	Turkey	410	EC-11(I250V)	CMY-42, CTX-M-15, OXA-1	E149D,T233A,V332I,P333_Y334insYRIK,A413V	D47N,S49D,A85S,P86A,S88N,I106V,Q173K,N181_H188del,I190M,K196G,V218I,A220G,V222I,W229D,N233S,T234P,G235L,L236Y,T239N,V312T,V313I,A358D,D365N	E224A,S225Q,S226P,K229N
1108523	E. coli	2019	Turkey	410	EC-11(I250V)	CMY-42, OXA-1/30	E149D,T233A,V332I,P333_Y334insYRIK,A413V	L14Q,D47N,S49D,A85S,P86A,S88N,I106V,Q173K,N181_H188del,I190M,K196G,V218I,A220G,V222I,W229D,N233S,T234P,G235L,L236Y,T239N,V312T,V313I,A358D,D365N	E224A,S225Q,S226P,K229N
1108694	E. coli	2019	Turkey	410	EC-11(I250V)	CMY-141	E149D,T233A,V332I,P333_Y334insYRIK,A413V	D47N,S49D,A85S,P86A,S88N,I106V,G137D,Q173K,N181_H188del,I190M,K196G,V218I,A220G,V222I,W229D,N233S,T234P,G235L,L236Y,T239N,V312T,V313I,A358D,D365N	E224A,S225Q,S226P,K229N
1114251	E. coli	2019	Turkey	410	EC-11(I250V)	CMY-42, CTX-M-15, OXA-1/30, TEM-1	E149D,T233A,V332I,P333_Y334insYRIK,A413V	D47N,S49D,A85S,P86A,S88N,I106V,Q173K,N181_H188del,I190M,K196G,V218I,A220G,V222I,W229D,N233S,T234P,G235L,L236Y,T239N,V312T,V313I,A358D,D365N	E224A,S225Q,S226P,K229N
1114255	E. coli	2019	Turkey	410	EC-11(I250V)	CMY-42, OXA-48, CTX-M-14, TEM-190	E149D,T233A,V332I,P333_Y334insYRIK,A413V	D47N,S49D,A85S,P86A,S88N,I106V,Q173K,N181_H188del,I190M,K196G,V218I,A220G,V222I,W229D,N233S,T234P,G235L,L236Y,T239N,V312T,V313I,A358D,D365N	E224A,S225Q,S226P,K229N
1174299	E. coli	2020	Turkey	410	EC-11(I250V)	CMY-42	E149D,T233A,V332I,P333_Y334insYRIK,A413V	D47N,S49D,A85S,P86A,S88N,I106V,Q173K,N181_H188del,I190M,K196G,V218I,A220G,V222I,W229D,N233S,T234P,G235L,L236Y,T239N,V312T,V313I,A358D,D365N	E224A,S225Q,S226P,K229N
1177727	E. coli	2020	Turkey	4450	EC-12(A105T,P210A,R312H,T367A)	CMY-42, OXA-244, CTX-M-15, TEM-1	E149D,T233A,V332I,P333_Y334insYRIK,A413V	A85S,P86A,S88N,I106V,Q173K,V177A,S178R,N181_H188del,I190M,K196D,V218I,W229D,D230A,N233T,T234A,G235A,L236Y,T239N,V312T,V313I,A314G,G315T,A358D,D365N	E224A,S225Q,S226P,K229N
1225386	E. coli	2021	Turkey	648	EC-19(F366V)	CMY-42, OXA-244	E149D,T233A,V332I,P333_Y334insYRIK,A413V	V24I,D47N,K48D,V50K,Q54K,A85E,E89D,N91S,I106V,G137D,N165D,Q173K,V177A,S178H,N181_H188del,I190M,N192T,K196D,K196_A197insD,A197V,L198F,R199E,D212N,V218I,V300L,G311_A314del,N317G	G48D,E51V,M60K,T99K,Y112F,V115A,F118I,D186A,D186_T187insG,T187I,A188P,R189E,Y204F,N220D,L221A,E224A,S225E,S226F,L227R,K229Q,T263E,N264G,K265_S270del
1262738	E. coli	2022	Turkey	410	EC-11(I250V)	CMY-141, CTX-M-15, OXA-1/30	E149D,T233A,V332I,P333_Y334insYRIK,A413V	D47N,S49D,A85S,P86A,S88N,I106V,G137D,Q173K,N181_H188del,I190M,K196G,V218I,A220G,V222I,W229D,N233S,T234P,G235L,L236Y,T239N,V312T,V313I,A358D,D365N	E224A,S225Q,S226P,K229N
1262754	E. coli	2022	Turkey	410	EC-11(I250V)	CMY-42, CTX-M-15, OXA-181, OXA-1/30, TEM-1	E149D,Q227H,T233A,V332I,P333_Y334insYRIN,E349K,I532L	D47N,S49D,A85S,P86A,S88N,I106V,Q173K,N181_H188del,I190M,K196G,V218I,A220G,V222I,W229D,N233S,T234P,G235L,L236Y,T239N,V312T,V313I,A358D,D365N	E224A,S225Q,S226P,K229N
1269603	E. coli	2022	Turkey	410	EC-11(I250V)	CMY-141, CTX-M-3, OXA-1/30	E149D,T233A,V332I,P333_Y334insYRIK,A413V	D47N,S49D,A85S,P86A,S88N,I106V,G137D,Q173K,N181_H188del,I190M,K196G,V218I,A220G,V222I,W229D,N233S,T234P,G235L,L236Y,T239N,V312T,V313I,A358D,D365N	E224A,S225Q,S226P,K229N
1257664	E. asburiae	2022	France	24	ACT-1	ND	I20V,V48I,V545I	Q66X	T183A,L234V,G303N
1254173	E. hormaechei	2022	France	1424-like	ACT-40(M2I,A173T)	ND	P311S	E188D	Wild type
1279134	E. hormaechei	2023	Italy	50-like	ACT-15(N366Y)	ND	Wild type	M1X	L60fs_G64X
1118254	E. hormaechei	2019	Poland	78	ACT-24	SHV-12, TEM-1	V20I, E258_S259insE	K224E,N337G	L211I
1183311	E. hormaechei	2020	Poland	89	ACT-17	CTX-M-15, OXA-1/30 (G254E), TEM-1	Wild type	E188D,L211I,Y229F,L360P	G223_G223del,K224M,D226X
1301571	K. aerogenes	2023	Italy	168	AmpC(R168W,V303L,S327P,P367T)	ND	A317V,A498T	F230Y,V231F,T234S,G236Q,G237R,R238T	F168L,W315X
Notes:
1. Isolate 1279134: OmpC is missing the initial 6 amino acids, appears to have an interruption with an IS element, hard to say anything more though, but is probably nonfunctional
2. CMY-141 differs from CMY-42 by I141L; CMY-145 differs from CMY-42 by N90T
3. Enterobacter species determined with Kraken2. These were rerun with the most up-to-date version of kraken, not what might have been running in any particular sentry year, so looking in orion might show a different species in some cases.
4. fs: frameshift
5. ND: not detected
